# Supplementary material for: A Bayesian model of context-sensitive value attribution
Source: eLife. 2016 Jun 22;5:e16127. doi: 10.7554/eLife.16127 (PMC4958375; doi:10.7554/eLife.16127)
Supplement: Source code 1. — Rows indicate participants and columns indicate conditions (from left to right: £2, £3, £4, £5 EV in the high-variance context, and £3 and £4 EV in the low variance context). DOI: http://dx.doi.org/10.7554/eLife.16127.011 [file elife-16127-code1.zip]

Archive with 1 entries (1 files):
- Source_ code_ 1.mat
