# Supplementary material for: A Bayesian model of context-sensitive value attribution
Source: eLife. 2016 Jun 22;5:e16127. doi: 10.7554/eLife.16127 (PMC4958375; doi:10.7554/eLife.16127)
Supplement: Source code 2. — The first twelve columns report the gambling proportion for the different conditions (from left to right: HV-deck-set, £9 deck, £11 card; HV-deck-set, £9 deck, £9 card; HV-deck-set, £9 deck, £7 card; HV-deck-set, £7 deck, £9 card; HV-deck-set, £7 deck, £7 card; HV-deck-set, £7 deck, £5 card; LV-deck-set, £7 deck, £9 card; LV-deck-set, £7 deck, £7 card; LV-deck-set, £7 deck, £5 card; LV-deck-set, £5 deck, £7 card; LV-deck-set, £5 deck, £5 card; LV-deck-set, £5 deck, £3 card). Columns 13 and 14 report the average gambling proportion and the effect of card amount on gambling probability (i.e., i.e., the associated regression coefficient of the logistic regression model), respectively. For each deck-set, the difference in gambling between lower and higher value decks for amounts common to both decks (corresponding to £5 and £7 in the low-value deck-set, and to £7 and £9 in the high-value deck-set) was computed and the mean of these two differences is reported in column 15. Column 16 reports the difference in gambling between the low and high value deck-set for the £7 deck (common to both deck-sets). DOI: http://dx.doi.org/10.7554/eLife.16127.012 [file elife-16127-code2.zip]

Archive with 1 entries (1 files):
- Source_ code_ 2.mat
